# Supplementary material for: Efficient Single Nucleotide Polymorphism Marker-Assisted Selection to Fusarium Wilt in Chickpea
Source: Plants (Basel). 2024 Feb 1;13(3):436. doi: 10.3390/plants13030436 (PMC10856910; doi:10.3390/plants13030436)
Supplement: Supplementary file 1 [file plants-13-00436-s001.zip › Table S1.txt]

Sequence Name	Sequence Description	Annotation GO Count	Annotation GO ID	Annotation GO Term	Annotation GO Category
XP_004490460.1	E3 ubiquitin-protein ligase UPL1-like	3	GO:0005515	protein binding	Molecular Function
XP_004490460.1	E3 ubiquitin-protein ligase UPL1-like	3	GO:0016740	transferase activity	Molecular Function
XP_004490460.1	E3 ubiquitin-protein ligase UPL1-like	3	GO:0036211	protein modification process	Biological Process
XP_004490457.1	protein SABRE-like	1	GO:0016020	membrane	Cellular Component
XP_027187670.1	E3 ubiquitin-protein ligase SHPRH	2	GO:0000166	nucleotide binding	Molecular Function
XP_027187670.1	E3 ubiquitin-protein ligase SHPRH	2	GO:0003824	catalytic activity	Molecular Function
XP_004490458.1	E3 ubiquitin-protein ligase UPL1-like [Cicer arietinum]	2	GO:0016740	transferase activity	Molecular Function
XP_004490458.1	E3 ubiquitin-protein ligase UPL1-like [Cicer arietinum]	2	GO:0036211	protein modification process	Biological Process
XP_027187672.1	protein ENHANCED DISEASE RESISTANCE 4-like	3	GO:0006950	response to stress	Biological Process
XP_027187672.1	protein ENHANCED DISEASE RESISTANCE 4-like	3	GO:0009605	response to external stimulus	Biological Process
XP_027187672.1	protein ENHANCED DISEASE RESISTANCE 4-like	3	GO:0009607	response to biotic stimulus	Biological Process
XP_004490529.1	membrane protein of ER body-like protein isoform X1 [Cicer arietinum]	2	GO:0005215	transporter activity	Molecular Function
XP_004490529.1	membrane protein of ER body-like protein isoform X1 [Cicer arietinum]	2	GO:0019725	cellular homeostasis	Biological Process
XP_012568421.1	uncharacterized protein LOC101512466
XP_027187989.1	uncharacterized protein LOC101507660 isoform X1	5	GO:0000166	nucleotide binding	Molecular Function
XP_027187989.1	uncharacterized protein LOC101507660 isoform X1	5	GO:0003677	DNA binding	Molecular Function
XP_027187989.1	uncharacterized protein LOC101507660 isoform X1	5	GO:0004518	nuclease activity	Molecular Function
XP_027187989.1	uncharacterized protein LOC101507660 isoform X1	5	GO:0006259	DNA metabolic process	Biological Process
XP_027187989.1	uncharacterized protein LOC101507660 isoform X1	5	GO:0006950	response to stress	Biological Process
XP_004490470.1	pentatricopeptide repeat-containing protein At5g04780, mitochondrial-like	4	GO:0003723	RNA binding	Molecular Function
XP_004490470.1	pentatricopeptide repeat-containing protein At5g04780, mitochondrial-like	4	GO:0005515	protein binding	Molecular Function
XP_004490470.1	pentatricopeptide repeat-containing protein At5g04780, mitochondrial-like	4	GO:0005622	intracellular anatomical structure	Cellular Component
XP_004490470.1	pentatricopeptide repeat-containing protein At5g04780, mitochondrial-like	4	GO:0006139	nucleobase-containing compound metabolic process	Biological Process
XP_004490471.1	U3 small nucleolar RNA-associated protein 25-like	4	GO:0003723	RNA binding	Molecular Function
XP_004490471.1	U3 small nucleolar RNA-associated protein 25-like	4	GO:0005730	nucleolus	Cellular Component
XP_004490471.1	U3 small nucleolar RNA-associated protein 25-like	4	GO:0006139	nucleobase-containing compound metabolic process	Biological Process
XP_004490471.1	U3 small nucleolar RNA-associated protein 25-like	4	GO:0009058	biosynthetic process	Biological Process
XP_004490524.1	L-type lectin-domain containing receptor kinase VIII.1-like	6	GO:0000166	nucleotide binding	Molecular Function
XP_004490524.1	L-type lectin-domain containing receptor kinase VIII.1-like	6	GO:0005886	plasma membrane	Cellular Component
XP_004490524.1	L-type lectin-domain containing receptor kinase VIII.1-like	6	GO:0009987	cellular process	Biological Process
XP_004490524.1	L-type lectin-domain containing receptor kinase VIII.1-like	6	GO:0016301	kinase activity	Molecular Function
XP_004490524.1	L-type lectin-domain containing receptor kinase VIII.1-like	6	GO:0030246	carbohydrate binding	Molecular Function
XP_004490524.1	L-type lectin-domain containing receptor kinase VIII.1-like	6	GO:0036211	protein modification process	Biological Process
XP_004490462.1	probable rhamnogalacturonate lyase C isoform X1 [Cicer arietinum]	1	GO:0030246	carbohydrate binding	Molecular Function
XP_004490516.1	probable inactive receptor kinase At5g58300	5	GO:0000166	nucleotide binding	Molecular Function
XP_004490516.1	probable inactive receptor kinase At5g58300	5	GO:0005515	protein binding	Molecular Function
XP_004490516.1	probable inactive receptor kinase At5g58300	5	GO:0009987	cellular process	Biological Process
XP_004490516.1	probable inactive receptor kinase At5g58300	5	GO:0016301	kinase activity	Molecular Function
XP_004490516.1	probable inactive receptor kinase At5g58300	5	GO:0036211	protein modification process	Biological Process
XP_027187890.1	tripeptidyl-peptidase 2-like	3	GO:0005829	cytosol	Cellular Component
XP_027187890.1	tripeptidyl-peptidase 2-like	3	GO:0016787	hydrolase activity	Molecular Function
XP_027187890.1	tripeptidyl-peptidase 2-like	3	GO:0019538	protein metabolic process	Biological Process
XP_027187888.1	proteoglycan 4-like	3	GO:0008152	metabolic process	Biological Process
XP_027187888.1	proteoglycan 4-like	3	GO:0009987	cellular process	Biological Process
XP_027187888.1	proteoglycan 4-like	3	GO:0016301	kinase activity	Molecular Function
XP_004490493.1	putative F-box/LRR-repeat protein At1g56400	1	GO:0005515	protein binding	Molecular Function
XP_004490549.1	uncharacterized protein PB18E9.04c-like [Cicer arietinum]	1	GO:0003676	nucleic acid binding	Molecular Function
XP_027187892.1	uncharacterized protein LOC101504558	3	GO:0003676	nucleic acid binding	Molecular Function
XP_027187892.1	uncharacterized protein LOC101504558	3	GO:0003824	catalytic activity	Molecular Function
XP_027187892.1	uncharacterized protein LOC101504558	3	GO:0006259	DNA metabolic process	Biological Process
XP_004490498.1	protein DETOXIFICATION 48-like	5	GO:0005215	transporter activity	Molecular Function
XP_004490498.1	protein DETOXIFICATION 48-like	5	GO:0006810	transport	Biological Process
XP_004490498.1	protein DETOXIFICATION 48-like	5	GO:0009987	cellular process	Biological Process
XP_004490498.1	protein DETOXIFICATION 48-like	5	GO:0016020	membrane	Cellular Component
XP_004490498.1	protein DETOXIFICATION 48-like	5	GO:0042221	response to chemical	Biological Process
XP_004490497.1	glutamyl-tRNA reductase 1, chloroplastic-like	4	GO:0000166	nucleotide binding	Molecular Function
XP_004490497.1	glutamyl-tRNA reductase 1, chloroplastic-like	4	GO:0003824	catalytic activity	Molecular Function
XP_004490497.1	glutamyl-tRNA reductase 1, chloroplastic-like	4	GO:0009058	biosynthetic process	Biological Process
XP_004490497.1	glutamyl-tRNA reductase 1, chloroplastic-like	4	GO:0009987	cellular process	Biological Process
XP_004490504.1	transmembrane protein 87A isoform X1	3	GO:0005794	Golgi apparatus	Cellular Component
XP_004490504.1	transmembrane protein 87A isoform X1	3	GO:0006810	transport	Biological Process
XP_004490504.1	transmembrane protein 87A isoform X1	3	GO:0016020	membrane	Cellular Component
XP_004490510.1	uncharacterized aarF domain-containing protein kinase At5g05200, chloroplastic	2	GO:0005886	plasma membrane	Cellular Component
XP_004490510.1	uncharacterized aarF domain-containing protein kinase At5g05200, chloroplastic	2	GO:0009507	chloroplast	Cellular Component
XP_004490468.1	serine hydroxymethyltransferase, mitochondrial-like	6	GO:0005488	binding	Molecular Function
XP_004490468.1	serine hydroxymethyltransferase, mitochondrial-like	6	GO:0005737	cytoplasm	Cellular Component
XP_004490468.1	serine hydroxymethyltransferase, mitochondrial-like	6	GO:0009056	catabolic process	Biological Process
XP_004490468.1	serine hydroxymethyltransferase, mitochondrial-like	6	GO:0009058	biosynthetic process	Biological Process
XP_004490468.1	serine hydroxymethyltransferase, mitochondrial-like	6	GO:0009987	cellular process	Biological Process
XP_004490468.1	serine hydroxymethyltransferase, mitochondrial-like	6	GO:0016740	transferase activity	Molecular Function
XP_004490500.1	sucrose transport protein SUC4 isoform X1	4	GO:0005215	transporter activity	Molecular Function
XP_004490500.1	sucrose transport protein SUC4 isoform X1	4	GO:0005773	vacuole	Cellular Component
XP_004490500.1	sucrose transport protein SUC4 isoform X1	4	GO:0005886	plasma membrane	Cellular Component
XP_004490500.1	sucrose transport protein SUC4 isoform X1	4	GO:0006810	transport	Biological Process
XP_012568414.1	RING finger and transmembrane domain-containing protein 2	6	GO:0006950	response to stress	Biological Process
XP_012568414.1	RING finger and transmembrane domain-containing protein 2	6	GO:0009056	catabolic process	Biological Process
XP_012568414.1	RING finger and transmembrane domain-containing protein 2	6	GO:0009987	cellular process	Biological Process
XP_012568414.1	RING finger and transmembrane domain-containing protein 2	6	GO:0016740	transferase activity	Molecular Function
XP_012568414.1	RING finger and transmembrane domain-containing protein 2	6	GO:0019538	protein metabolic process	Biological Process
XP_012568414.1	RING finger and transmembrane domain-containing protein 2	6	GO:0042221	response to chemical	Biological Process
XP_012568387.1	pentatricopeptide repeat-containing protein At1g09900-like	1	GO:0005515	protein binding	Molecular Function
XP_004490528.1	uncharacterized protein LOC101506811	1	GO:0005515	protein binding	Molecular Function
XP_004490506.2	rhodanese-like domain-containing protein 7 [Cicer arietinum]
XP_027187799.1	CBL-interacting serine/threonine-protein kinase 8 isoform X4 [Cicer arietinum]	4	GO:0000166	nucleotide binding	Molecular Function
XP_027187799.1	CBL-interacting serine/threonine-protein kinase 8 isoform X4 [Cicer arietinum]	4	GO:0007165	signal transduction	Biological Process
XP_027187799.1	CBL-interacting serine/threonine-protein kinase 8 isoform X4 [Cicer arietinum]	4	GO:0016301	kinase activity	Molecular Function
XP_027187799.1	CBL-interacting serine/threonine-protein kinase 8 isoform X4 [Cicer arietinum]	4	GO:0036211	protein modification process	Biological Process
XP_012568426.1	protein MAIN-LIKE 1-like	1	GO:0048856	anatomical structure development	Biological Process
XP_004490503.1	glycerol-3-phosphate dehydrogenase [NAD(+)]-like	6	GO:0000166	nucleotide binding	Molecular Function
XP_004490503.1	glycerol-3-phosphate dehydrogenase [NAD(+)]-like	6	GO:0003824	catalytic activity	Molecular Function
XP_004490503.1	glycerol-3-phosphate dehydrogenase [NAD(+)]-like	6	GO:0005829	cytosol	Cellular Component
XP_004490503.1	glycerol-3-phosphate dehydrogenase [NAD(+)]-like	6	GO:0005975	carbohydrate metabolic process	Biological Process
XP_004490503.1	glycerol-3-phosphate dehydrogenase [NAD(+)]-like	6	GO:0009056	catabolic process	Biological Process
XP_004490503.1	glycerol-3-phosphate dehydrogenase [NAD(+)]-like	6	GO:0009987	cellular process	Biological Process
XP_004490526.1	zinc finger-containing ubiquitin peptidase 1-like
XP_004490475.1	uncharacterized protein LOC101512371	1	GO:0005515	protein binding	Molecular Function
XP_004490469.1	26S proteasome regulatory subunit 8 homolog A-like isoform X1	5	GO:0000166	nucleotide binding	Molecular Function
XP_004490469.1	26S proteasome regulatory subunit 8 homolog A-like isoform X1	5	GO:0005622	intracellular anatomical structure	Cellular Component
XP_004490469.1	26S proteasome regulatory subunit 8 homolog A-like isoform X1	5	GO:0009056	catabolic process	Biological Process
XP_004490469.1	26S proteasome regulatory subunit 8 homolog A-like isoform X1	5	GO:0016787	hydrolase activity	Molecular Function
XP_004490469.1	26S proteasome regulatory subunit 8 homolog A-like isoform X1	5	GO:0019538	protein metabolic process	Biological Process
XP_027187893.1	ATPase family AAA domain-containing protein 2-like isoform X2
XP_004490547.2	ribosome biogenesis protein BRX1 homolog 1-like [Cicer arietinum]	5	GO:0003723	RNA binding	Molecular Function
XP_004490547.2	ribosome biogenesis protein BRX1 homolog 1-like [Cicer arietinum]	5	GO:0005730	nucleolus	Cellular Component
XP_004490547.2	ribosome biogenesis protein BRX1 homolog 1-like [Cicer arietinum]	5	GO:0006139	nucleobase-containing compound metabolic process	Biological Process
XP_004490547.2	ribosome biogenesis protein BRX1 homolog 1-like [Cicer arietinum]	5	GO:0009058	biosynthetic process	Biological Process
XP_004490547.2	ribosome biogenesis protein BRX1 homolog 1-like [Cicer arietinum]	5	GO:0016043	cellular component organization	Biological Process
XP_027187561.1	HVA22-like protein a [Cicer arietinum]	2	GO:0003676	nucleic acid binding	Molecular Function
XP_027187561.1	HVA22-like protein a [Cicer arietinum]	2	GO:0004518	nuclease activity	Molecular Function
XP_004490496.1	auxin-responsive protein IAA8-like [Cicer arietinum]	4	GO:0005515	protein binding	Molecular Function
XP_004490496.1	auxin-responsive protein IAA8-like [Cicer arietinum]	4	GO:0005634	nucleus	Cellular Component
XP_004490496.1	auxin-responsive protein IAA8-like [Cicer arietinum]	4	GO:0006139	nucleobase-containing compound metabolic process	Biological Process
XP_004490496.1	auxin-responsive protein IAA8-like [Cicer arietinum]	4	GO:0009058	biosynthetic process	Biological Process
XP_027188015.1	WRKY transcription factor 55	4	GO:0003677	DNA binding	Molecular Function
XP_027188015.1	WRKY transcription factor 55	4	GO:0003700	DNA-binding transcription factor activity	Molecular Function
XP_027188015.1	WRKY transcription factor 55	4	GO:0006139	nucleobase-containing compound metabolic process	Biological Process
XP_027188015.1	WRKY transcription factor 55	4	GO:0009058	biosynthetic process	Biological Process
XP_004490551.1	heavy metal-associated isoprenylated plant protein 9-like	1	GO:0005488	binding	Molecular Function
XP_012568422.1	pathogenesis-related protein 5	2	GO:0005576	extracellular region	Cellular Component
XP_012568422.1	pathogenesis-related protein 5	2	GO:0006950	response to stress	Biological Process
XP_004490527.1	branchpoint-bridging protein-like isoform X2	1	GO:0006950	response to stress	Biological Process
XP_012568411.1	uncharacterized protein LOC105851627
XP_027187896.1	uncharacterized protein LOC113785498
XP_004490502.1	bidirectional sugar transporter N3-like	3	GO:0005215	transporter activity	Molecular Function
XP_004490502.1	bidirectional sugar transporter N3-like	3	GO:0006810	transport	Biological Process
XP_004490502.1	bidirectional sugar transporter N3-like	3	GO:0016020	membrane	Cellular Component
XP_004490521.1	probable WRKY transcription factor 70	4	GO:0003677	DNA binding	Molecular Function
XP_004490521.1	probable WRKY transcription factor 70	4	GO:0003700	DNA-binding transcription factor activity	Molecular Function
XP_004490521.1	probable WRKY transcription factor 70	4	GO:0006139	nucleobase-containing compound metabolic process	Biological Process
XP_004490521.1	probable WRKY transcription factor 70	4	GO:0009058	biosynthetic process	Biological Process
XP_027187889.1	uncharacterized protein LOC113785495 [Cicer arietinum]	2	GO:0003676	nucleic acid binding	Molecular Function
XP_027187889.1	uncharacterized protein LOC113785495 [Cicer arietinum]	2	GO:0006259	DNA metabolic process	Biological Process
XP_004490535.1	uncharacterized protein LOC101508613 [Cicer arietinum]	1	GO:0016020	membrane	Cellular Component
XP_004490514.1	hydroxyacylglutathione hydrolase cytoplasmic	3	GO:0009056	catabolic process	Biological Process
XP_004490514.1	hydroxyacylglutathione hydrolase cytoplasmic	3	GO:0009987	cellular process	Biological Process
XP_004490514.1	hydroxyacylglutathione hydrolase cytoplasmic	3	GO:0016787	hydrolase activity	Molecular Function
XP_027187514.1	MADS-box transcription factor 23-like isoform X1	6	GO:0003677	DNA binding	Molecular Function
XP_027187514.1	MADS-box transcription factor 23-like isoform X1	6	GO:0003700	DNA-binding transcription factor activity	Molecular Function
XP_027187514.1	MADS-box transcription factor 23-like isoform X1	6	GO:0005515	protein binding	Molecular Function
XP_027187514.1	MADS-box transcription factor 23-like isoform X1	6	GO:0005634	nucleus	Cellular Component
XP_027187514.1	MADS-box transcription factor 23-like isoform X1	6	GO:0006139	nucleobase-containing compound metabolic process	Biological Process
XP_027187514.1	MADS-box transcription factor 23-like isoform X1	6	GO:0009058	biosynthetic process	Biological Process
XP_027187894.1	probable serine/threonine-protein kinase samkC	3	GO:0008152	metabolic process	Biological Process
XP_027187894.1	probable serine/threonine-protein kinase samkC	3	GO:0009987	cellular process	Biological Process
XP_027187894.1	probable serine/threonine-protein kinase samkC	3	GO:0016301	kinase activity	Molecular Function
XP_004490515.1	60S ribosomal protein L10-like	5	GO:0005198	structural molecule activity	Molecular Function
XP_004490515.1	60S ribosomal protein L10-like	5	GO:0005829	cytosol	Cellular Component
XP_004490515.1	60S ribosomal protein L10-like	5	GO:0005840	ribosome	Cellular Component
XP_004490515.1	60S ribosomal protein L10-like	5	GO:0006412	translation	Biological Process
XP_004490515.1	60S ribosomal protein L10-like	5	GO:0016043	cellular component organization	Biological Process
XP_027187579.1	protein MAIN-LIKE 1-like	1	GO:0048856	anatomical structure development	Biological Process
XP_004490464.1	XIAP-associated factor 1	1	GO:0005739	mitochondrion	Cellular Component
XP_004490523.1	60S ribosomal protein L9	5	GO:0003723	RNA binding	Molecular Function
XP_004490523.1	60S ribosomal protein L9	5	GO:0005198	structural molecule activity	Molecular Function
XP_004490523.1	60S ribosomal protein L9	5	GO:0005829	cytosol	Cellular Component
XP_004490523.1	60S ribosomal protein L9	5	GO:0005840	ribosome	Cellular Component
XP_004490523.1	60S ribosomal protein L9	5	GO:0006412	translation	Biological Process
XP_027187534.1	uncharacterized protein LOC101504872 [Cicer arietinum]
XP_012568412.1	E3 ubiquitin-protein ligase MBR2-like	1	GO:0016740	transferase activity	Molecular Function
XP_004490536.1	probable ribonuclease P/MRP protein subunit POP5 isoform X2	5	GO:0003723	RNA binding	Molecular Function
XP_004490536.1	probable ribonuclease P/MRP protein subunit POP5 isoform X2	5	GO:0004518	nuclease activity	Molecular Function
XP_004490536.1	probable ribonuclease P/MRP protein subunit POP5 isoform X2	5	GO:0005730	nucleolus	Cellular Component
XP_004490536.1	probable ribonuclease P/MRP protein subunit POP5 isoform X2	5	GO:0006139	nucleobase-containing compound metabolic process	Biological Process
XP_004490536.1	probable ribonuclease P/MRP protein subunit POP5 isoform X2	5	GO:0009058	biosynthetic process	Biological Process
XP_004490507.1	uncharacterized protein LOC101498893	1	GO:0009507	chloroplast	Cellular Component
XP_004490495.3	uncharacterized protein LOC101494330	1	GO:0016020	membrane	Cellular Component
XP_012568423.1	uncharacterized protein LOC105851632
XP_004490525.1	uncharacterized protein LOC101505835	1	GO:0016020	membrane	Cellular Component
XP_004490552.1	heavy metal-associated isoprenylated plant protein 28	1	GO:0005488	binding	Molecular Function
XP_027188025.1	protein ecdysoneless homolog isoform X2	2	GO:0005488	binding	Molecular Function
XP_027188025.1	protein ecdysoneless homolog isoform X2	2	GO:0016740	transferase activity	Molecular Function
XP_012568395.1	U3 small nucleolar RNA-associated protein 25-like	4	GO:0003723	RNA binding	Molecular Function
XP_012568395.1	U3 small nucleolar RNA-associated protein 25-like	4	GO:0005730	nucleolus	Cellular Component
XP_012568395.1	U3 small nucleolar RNA-associated protein 25-like	4	GO:0006139	nucleobase-containing compound metabolic process	Biological Process
XP_012568395.1	U3 small nucleolar RNA-associated protein 25-like	4	GO:0009058	biosynthetic process	Biological Process
XP_004490461.1	uncharacterized protein LOC101508182
XP_012568399.1	MLO-like protein 1	2	GO:0006950	response to stress	Biological Process
XP_012568399.1	MLO-like protein 1	2	GO:0016020	membrane	Cellular Component
XP_012568400.1	MLO-like protein 1	2	GO:0006950	response to stress	Biological Process
XP_012568400.1	MLO-like protein 1	2	GO:0016020	membrane	Cellular Component
